# Supplementary material for: Proteomic Profiling of Primary Human Acute Myeloid Leukemia Cells Does Not Reflect Their Constitutive Release of Soluble Mediators
Source: Proteomes. 2018 Dec 20;7(1):1. doi: 10.3390/proteomes7010001 (PMC6473519; doi:10.3390/proteomes7010001)
Supplement: Supplementary file 1 [file proteomes-07-00001-s001.zip]

Archive with 2 entries (2 files):
- Supplemental Table 1-SA.pdf
- Supplemental Table 2.pdf
